# Supplementary material for: Bicontinuous Nanophasic Conetworks of Polystyrene with Poly(dimethylsiloxane) and Divinylbenzene: From Macrocrosslinked to Hypercrosslinked Double-Hydrophobic Conetworks and Their Organogels with Solvent-Selective Swelling
Source: Gels. 2025 Apr 24;11(5):318. doi: 10.3390/gels11050318 (PMC12110945; doi:10.3390/gels11050318)
Supplement: Supplementary file 1 [file gels-11-00318-s001.zip]

Archive with 1 entries (1 files):
- gels-3593097-supplementary.pdf
